# Supplementary material for: Sociodemographic and health factors associated with genetic testing in Australia: insights from a cohort-based study of 45,061 participants
Source: Eur J Hum Genet. 2025 Feb 27;33(6):819–24. doi: 10.1038/s41431-025-01816-x (PMC12185706; doi:10.1038/s41431-025-01816-x)
Supplement: Supplementary file 2 — Appendix B [file 41431_2025_1816_MOESM2_ESM.xlsx]

## Sheet: SupplementaryTable5
Supplementary Table 5. Associations between genetic testing and participants’ characteristics, re-weighting study data to Australian Census data (people aged 55+ years)
	Any genetic testing							Disease-related testing							Non-disease-related testing only
	Unweighted aOR (95% CI) for all participants	Re-weighted estimates (aOR) based on distributions of selected characteristics in Australian Census data (Weighted to all Australian residents age 55+ years)						Unweighted aOR (95% CI) for all participants	Re-weighted estimates (aOR) based on distributions of selected characteristics in Australian Census data (Weighted to all Australian residents age 55+ years)						Unweighted aOR (95% CI) for all participants	Re-weighted estimates (aOR) based on distributions of selected characteristics in Australian Census data (Weighted to all Australian residents age 55+ years)
Characetristic		Age	Sex	Education	Household income	Area-based socioeconomic status	Accessibility/ Remoteness of place of residence		Age	Sex	Education	Household income	Area-based socioeconomic status	Accessibility/ Remoteness of place of residence		Age	Sex	Education	Household income	Area-based socioeconomic status	Accessibility/ Remoteness of place of residence
Age
56-59 years	1.12 (0.99-1.27)	1.13	1.11	1.23	1.17	1.15	1.12	1.15 (0.96-1.36)	1.14	1.14	1.27	1.11	1.16	1.19	1.00 (0.83-1.19)	1	0.98	1.08	1.04	1.02	0.96
60-69 years (ref)	1	1	1	1	1	1	1	1	1	1	1	1	1	1	1	1	1	1	1	1	1
70-79 years	0.91 (0.84-0.98)	0.9	0.91	0.88	0.87	0.9	0.9	0.70 (0.62-0.79)*	0.69	0.7	0.61^	0.7	0.7	0.69	1.14 (1.03-1.27)	1.15	1.13	1.1	1.09	1.12	1.13
80+ years	0.81 (0.72-0.90)*	0.8	0.81	0.77	0.81	0.82	0.78	0.39 (0.32-0.48)*	0.38	0.4	0.4	0.44	0.4	0.37	1.01 (0.87-1.18)	1.03	1	0.92	0.98	1.02	0.99
Sex
Male (ref)	1	1	1	1	1	1	1	1	1	1	1	1	1	1	1	1	1	1	1	1	1
Female	1.15 (1.07-1.24)*	1.18	1.15	1.21	1.16	1.15	1.14	1.62 (1.44-1.82)*	1.62	1.62	1.88^	1.66	1.62	1.63	0.96 (0.87-1.06)	0.98	0.96	1.05	1.02	0.96	0.94
Education
School certificate/no certificate (ref)	1	1	1	1	1	1	1	1	1	1	1	1	1	1	1	1	1	1	1	1	1
High school	0.95 (0.83-1.09)	1.01	0.95	0.94	0.97	0.94	0.92	0.98 (0.79-1.23)	0.96	1	0.97	1.07	0.97	0.95	1.09 (0.90-1.31)	1.25	1.09	1.08	1.11	1.08	1.07
Trade/Apprenticeship	1.04 (0.91-1.20)	1.07	1.04	1.05	1.1	1.07	1.04	1.28 (1.02-1.61)	1.38	1.28	1.35	1.46	1.26	1.22	1.01 (0.83-1.23)	1.02	1.01	1.04	1.04	1.07	1.06
Certificate/Diploma	1.12 (1.01-1.24)	1.18	1.12	1.11	1.14	1.14	1.13	1.39 (1.20-1.62)*	1.45	1.4	1.35	1.46	1.41	1.37	1.16 (1.01-1.34)	1.23	1.16	1.15	1.25	1.19	1.18
University or higher	1.25 (1.14-1.38)*	1.26	1.26	1.24	1.25	1.27	1.28	1.50 (1.29-1.75)*	1.49	1.52	1.45	1.55	1.55	1.54	1.34 (1.17-1.54)*	1.36	1.35	1.33	1.39	1.35	1.37
Unknown	0.98 (0.67-1.44)	1.1	0.97	0.98	0.95	0.98	1.04	1.27 (0.70-2.29)	1.56	1.24	1.27	1.06	1.24	1.33	0.96 (0.55-1.65)	1.04	0.95	0.96	1.03	0.97	1.02
Household income
<$30,000 (ref)	1	1	1	1	1	1	1	1	1	1	1	1	1	1	1	1	1	1	1	1	1
$30,000 - <$50,000	1.08 (0.97-1.20)	1.07	1.08	1.08	1.08	1.1	1.09	1.13 (0.96-1.34)	1.15	1.12	1.29	1.15	1.12	1.13	1.21 (1.04-1.41)	1.19	1.22	1.15	1.2	1.27	1.23
$50,000 -<$90,000	1.08 (0.97-1.20)	1.09	1.08	1.11	1.08	1.09	1.06	1.12 (0.95-1.32)	1.16	1.11	1.32	1.15	1.11	1.06	1.18 (1.01-1.37)	1.19	1.19	1.15	1.16	1.21	1.18
$90,000+	1.14 (1.01-1.28)	1.09	1.14	1.18	1.14	1.15	1.12	1.22 (1.02-1.46)	1.2	1.21	1.41	1.26	1.23	1.15	1.27 (1.08-1.50)	1.24	1.28	1.32	1.25	1.29	1.29
Unknown	1.00 (0.89-1.12)	0.96	0.99	0.99	1	0.99	0.98	0.92 (0.77-1.11)	0.92	0.92	1.01	0.95	0.91	0.91	1.09 (0.93-1.29)	1.04	1.09	1.06	1.08	1.08	1.08
Health insurance
Medicare only (ref)	1	1	1	1	1	1	1	1	1	1	1	1	1	1	1	1	1	1	1	1	1
Healthcare concession card	1.17 (1.02-1.35)	1.2	1.17	1.22	1.13	1.17	1.19	1.26 (1.01-1.57)	1.21	1.26	1.45	1.25	1.23	1.38	1.07 (0.88-1.30)	1.17	1.07	1.3	1.07	1.07	1
DVA healthcare coverage	1.22 (0.91-1.63)	1.2	1.22	1.05	1.25	1.25	1.17	0.56 (0.27-1.16)	0.5	0.55	0.68	0.72	0.63	0.53	1.49 (1.04-2.14)	1.55	1.5	1.37	1.49	1.54	1.43
Private health insurance	1.08 (0.97-1.21)	1.09	1.08	1.13	1.04	1.08	1.1	1.27 (1.07-1.51)	1.29	1.28	1.48	1.17	1.24	1.3	1.02 (0.87-1.19)	1.06	1.02	1.16	1.04	1.04	1.04
Area-based socioeconomic status
Quintile 1 (most disadvantaged; ref)	1	1	1	1	1	1	1	1	1	1	1	1	1	1	1	1	1	1	1	1	1
Quintile 2	0.92 (0.82-1.02)	0.87	0.91	0.97	0.93	0.91	0.93	0.86 (0.72-1.02)	0.8	0.86	0.96	0.88	0.86	0.9	1.08 (0.92-1.27)	1.07	1.07	1.12	1.12	1.07	1.09
Quintile 3	0.99 (0.88-1.11)	0.97	0.99	1.19	0.98	0.99	1	1.03 (0.87-1.22)	1.02	1.03	1.14	1.07	1.03	1.07	1.10 (0.94-1.30)	1.1	1.1	1.42	1.09	1.1	1.13
Quintile 4	0.95 (0.85-1.07)	0.91	0.95	1	0.96	0.95	0.96	1.00 (0.84-1.19)	0.98	1.01	1.03	1.04	1	1.08	1.03 (0.87-1.21)	1	1.02	1.2	1.04	1.02	1.02
Quintile 5 (least disadvantaged)	1.00 (0.89-1.12)	0.96	1	1.04	0.98	1	1.01	0.97 (0.81-1.15)	0.91	0.96	0.94	0.97	0.97	1.04	1.15 (0.98-1.36)	1.14	1.15	1.35	1.12	1.15	1.13
Unknown	0.73 (0.49-1.09)	0.71	0.72	0.73	0.99	0.73	0.72	0.75 (0.40-1.39)	0.73	0.74	0.75	1.03	0.75	0.93	0.93 (0.56-1.57)	0.93	0.91	1.01	1.26	0.93	0.78
Remoteness of residence
Major cities (ref)	1	1	1	1	1	1	1	1	1	1	1	1	1	1	1	1	1	1	1	1	1
Inner regional	1.01 (0.94-1.09)	1.01	1.01	0.98	1	1.01	1.01	1.08 (0.97-1.21)	1.05	1.08	0.98	1.04	1.1	1.09	1.00 (0.90-1.11)	1.02	0.99	1.03	1.02	0.98	0.99
Outer regional	0.85 (0.75-0.96)	0.84	0.85	0.87	0.83	0.85	0.85	0.96 (0.80-1.16)	0.93	0.96	0.82	0.95	0.98	0.97	0.78 (0.65-0.94)	0.79	0.78	1.02	0.78	0.78	0.78
Remote or very remote	1.03 (0.70-1.49)	0.98	1.04	1.02	1.15	1.02	1.03	0.85 (0.46-1.57)	0.97	0.84	0.8	1.11	0.86	0.85	1.21 (0.74-1.99)	1.1	1.23	1.25	1.27	1.23	1.21
Unknown	1.46 (0.96-2.22)	1.4	1.49	1.69	1.08	1.46	1.49	1.36 (0.71-2.61)	1.3	1.39	1.74	0.98	1.37	1.15	1.40 (0.81-2.41)	1.32	1.43	1.47	1.06	1.39	1.69
Disease history (Yes vs No)
Breast cancer	2.52 (2.22-2.86)*	2.76	2.52	2.48	2.37	2.58	2.53	4.14 (3.55-4.82)*	4.63	4.15	4.47	3.84	4.26	4.18	1.08 (0.86-1.37)	1.06	1.08	0.98	1.09	1.09	1.11
Colorectal cancer	1.50 (1.23-1.83)*	1.57	1.49	1.71	1.48	1.49	1.43	2.50 (1.92-3.25)*	2.65	2.46	3.36^	2.33	2.51	2.45	0.80 (0.56-1.14)	0.82	0.81	0.76	0.82	0.74	0.71
Lung cancer	1.03 (0.58-1.85)	1.13	1.03	0.94	1.11	1.01	1	1.00 (0.40-2.51)	1.35	1.01	0.9	0.98	0.92	0.86	0.70 (0.26-1.90)	0.65	0.68	0.61	1.01	0.61	0.55
Melanoma	0.94 (0.78-1.13)	0.92	0.94	0.91	0.86	0.96	0.93	1.05 (0.80-1.39)	1.06	1.06	1.09	1.13	1.06	0.96	0.81 (0.62-1.06)	0.77	0.81	0.77	0.65	0.84	0.86
Prostate cancer	0.98 (0.84-1.15)	1	0.98	0.81	0.96	1	1.02	1.32 (1.02-1.70)	1.35	1.32	1.21	1.32	1.3	1.35	0.87 (0.70-1.08)	0.86	0.87	0.71	0.83	0.89	0.92
Other cancer (incl. ovarian cancer)	1.45 (1.26-1.67)*	1.43	1.43	1.41	1.38	1.49	1.53	2.21 (1.85-2.65)*	2.11	2.19	2.23	2.02	2.26	2.32	0.89 (0.71-1.12)	0.88	0.88	0.88	0.91	0.91	0.95
Cardiovascular disease	1.25 (1.16-1.35)*	1.26	1.25	1.43^	1.23	1.23	1.24	1.37 (1.22-1.53)*	1.4	1.36	1.57^	1.33	1.35	1.37	1.07 (0.96-1.19)	1.04	1.07	1.29	1.06	1.05	1.05
Diabetes (Type 1/2)	1.07 (0.96-1.19)	1.07	1.07	1.19	1.1	1.08	1.05	0.92 (0.77-1.10)	0.92	0.92	1.09	0.94	0.95	0.91	1.02 (0.88-1.19)	1.02	1.02	1.09	1.03	1.01	0.99
Family history (Yes vs No)
Breast cancer	1.36 (1.25-1.48)*	1.42	1.34	1.29	1.39	1.36	1.38	1.67 (1.49-1.88)*	1.76	1.65	1.57	1.67	1.66	1.66	1.08 (0.96-1.22)	1.1	1.08	1.02	1.12	1.08	1.11
Colorectal cancer	1.07 (0.98-1.16)	1.04	1.06	0.95	1.06	1.06	1.06	1.15 (1.02-1.30)	1.13	1.16	1.09	1.17	1.14	1.18	1.01 (0.89-1.13)	0.98	1	0.86	0.97	1	0.98
Lung cancer	1.01 (0.91-1.11)	1.03	1.01	1.12	1.01	1.02	1.01	0.97 (0.84-1.13)	0.93	0.98	1.18	0.95	0.99	0.96	1.05 (0.92-1.21)	1.12	1.05	1.07	1.07	1.05	1.07
Melanoma	0.97 (0.89-1.07)	1	0.97	0.93	0.91	0.96	0.96	1.06 (0.93-1.22)	1.06	1.06	1.08	1.04	1.06	1.05	0.95 (0.83-1.09)	0.99	0.96	0.89	0.89	0.94	0.93
Prostate cancer	1.15 (1.05-1.26)	1.13	1.15	1.21	1.18	1.17	1.18	1.12 (0.99-1.28)	1.03	1.12	1.24	1.15	1.14	1.16	1.16 (1.03-1.31)	1.22	1.16	1.21	1.22	1.19	1.18
Ovarian cancer	1.62 (1.39-1.88)*	1.63	1.61	1.37^	1.51	1.59	1.59	2.42 (2.00-2.94)*	2.51	2.41	2.06	2.36	2.33	2.28	1.02 (0.80-1.32)	1.02	1.04	0.9	0.98	1.03	1.05
Heart disease	1.04 (0.97-1.11)	1.02	1.04	1.09	1.04	1.06	1.05	1.10 (1.00-1.22)	1.07	1.1	1.27	1.13	1.1	1.1	1.01 (0.92-1.11)	0.99	1.02	0.97	0.99	1.05	1.02
Stroke	1.01 (0.94-1.08)	1	1.01	0.99	1.05	0.99	0.99	1.02 (0.92-1.14)	0.99	1.03	1	1.08	1.01	1.01	1.06 (0.96-1.17)	1.07	1.06	1.11	1.11	1.05	1.04
Dementia/Alzheimer's	1.15 (1.07-1.23)*	1.1	1.15	1.12	1.16	1.14	1.11	1.17 (1.05-1.30)	1.09	1.17	1.23	1.21	1.16	1.12	1.18 (1.07-1.30)	1.17	1.18	1.12	1.17	1.18	1.15
Diabetes	1.04 (0.96-1.12)	1.04	1.04	1.15	1.03	1.04	1.08	1.00 (0.89-1.12)	0.99	1	1.06	0.97	1	1.03	1.06 (0.95-1.18)	1.1	1.06	1.24	1.07	1.06	1.11
Ever having children
No (ref)	1	1	1	1	1	1	1	1	1	1	1	1	1	1	1	1	1	1	1	1	1
Yes	1.19 (1.07-1.31)*	1.14	1.19	1.16	1.19	1.17	1.18	1.30 (1.11-1.51)*	1.2	1.3	1.22	1.28	1.26	1.23	1.13 (0.98-1.30)	1.1	1.13	1.11	1.15	1.12	1.17
aOR - adjusted odds ratio (adjusting for all characteristics shown in the Table); CI - confidence interval.
*: Associations significant at p<0.001 in the main analysis (Bonferroni-corrected threshold accounting for multiple testing).
^ and red highlighting: Associations significant at p<0.001 in the main analysis, with aOR estimates after re-weighting being outside the 95% CIs for aORs estimated in the main analysis.
Note: The reference category for both personal and family history of diseases was defined within each disease, i.e. estimates relate to participants with a specific disease compared to those without that specific disease, or to participants with family history of a specific disease to those without family history of that specific disease.
