# Supplementary material for: Sociodemographic and health factors associated with genetic testing in Australia: insights from a cohort-based study of 45,061 participants
Source: Eur J Hum Genet. 2025 Feb 27;33(6):819–24. doi: 10.1038/s41431-025-01816-x (PMC12185706; doi:10.1038/s41431-025-01816-x)
Supplement: Supplementary file 3 — Appendix C [file 41431_2025_1816_MOESM3_ESM.xlsx]

## Sheet: SupplementaryTable6
Supplementary Table 6. Associations between genetic testing and participants’ characteristics, stratified by sex
	Any genetic testing			Disease-related testing			Non-disease-related testing only
Characetristic	All (females + males) aOR (95% CI)	Females aOR (95% CI)	Males aOR (95% CI)	All (females + males) aOR (95% CI)	Females aOR (95% CI)	Males aOR (95% CI)	All (females + males) aOR (95% CI)	Females aOR (95% CI)	Males aOR (95% CI)
Age
56-59 years	1.12 (0.99-1.27)	1.25 (1.08-1.45)	0.90 (0.71-1.13)	1.15 (0.96-1.36)	1.18 (0.97-1.44)	1.05 (0.74-1.49)	1.00 (0.83-1.19)	1.16 (0.92-1.45)	0.80 (0.59-1.10)
60-69 years (ref)	1	1	1	1	1	1	1	1	1
70-79 years	0.91 (0.84-0.98)	0.92 (0.83-1.02)	0.89 (0.78-1.00)	0.70 (0.62-0.79)*	0.70 (0.61-0.81)	0.71 (0.57-0.88)	1.14 (1.03-1.27)	1.25 (1.08-1.44)	1.00 (0.86-1.18)
80+ years	0.81 (0.72-0.90)*	0.74 (0.64-0.87)	0.86 (0.73-1.02)	0.39 (0.32-0.48)*	0.35 (0.27-0.45)	0.47 (0.35-0.65)	1.01 (0.87-1.18)	1.17 (0.95-1.45)	0.85 (0.68-1.06)
Sex
Male (ref)	1	1	1	1	1	1	1	1	1
Female	1.15 (1.07-1.24)*	NA	NA	1.62 (1.43-1.82)*	NA	NA	0.96 (0.87-1.06)	NA	NA
Education
School certificate/no certificate (ref)	1	1	1	1	1	1	1	1	1
High school	0.95 (0.83-1.09)	0.89 (0.75-1.06)	1.04 (0.83-1.30)	0.98 (0.79-1.23)	0.84 (0.64-1.10)	1.54 (1.01-2.36)	1.09 (0.90-1.31)	1.09 (0.86-1.40)	1.13 (0.83-1.54)
Trade/Apprenticeship	1.04 (0.91-1.20)	1.20 (0.95-1.52)	1.01 (0.83-1.23)	1.28 (1.02-1.61)	1.34 (0.96-1.88)	1.54 (1.06-2.24)	1.01 (0.83-1.23)	1.18 (0.83-1.66)	1.07 (0.82-1.41)
Certificate/Diploma	1.12 (1.01-1.24)	1.16 (1.03-1.30)	1.05 (0.88-1.26)	1.39 (1.20-1.62)*	1.37 (1.16-1.63)	1.57 (1.10-2.24)	1.16 (1.01-1.34)	1.14 (0.96-1.36)	1.25 (0.98-1.61)
University or higher	1.25 (1.14-1.38)*	1.18 (1.04-1.32)	1.38 (1.16-1.63)	1.50 (1.29-1.75)*	1.31 (1.11-1.56)^	2.25 (1.61-3.14)^	1.35 (1.17-1.54)*	1.24 (1.04-1.47)	1.56 (1.24-1.97)^
Unknown	0.98 (0.67-1.44)	1.10 (0.68-1.79)	0.84 (0.45-1.57)	1.27 (0.70-2.29)	1.55 (0.80-3.00)	0.80 (0.19-3.35)	0.96 (0.55-1.65)	1.00 (0.49-2.05)	0.95 (0.41-2.21)
Household income
<$30,000 (ref)	1	1	1	1	1	1	1	1	1
$30,000 - <$50,000	1.08 (0.97-1.20)	1.09 (0.95-1.26)	1.04 (0.87-1.25)	1.13 (0.96-1.34)	1.24 (1.01-1.52)	0.91 (0.66-1.26)	1.21 (1.04-1.41)	1.12 (0.92-1.37)	1.41 (1.10-1.81)
$50,000 -<$90,000	1.08 (0.97-1.20)	1.08 (0.94-1.24)	1.05 (0.89-1.25)	1.12 (0.95-1.32)	1.22 (1.00-1.49)	0.91 (0.67-1.23)	1.18 (1.01-1.37)	1.04 (0.85-1.28)	1.40 (1.10-1.79)
$90,000+	1.14 (1.01-1.28)	1.19 (1.02-1.38)	1.07 (0.88-1.28)	1.22 (1.02-1.46)	1.31 (1.05-1.63)	1.01 (0.73-1.38)	1.27 (1.08-1.50)	1.20 (0.96-1.50)	1.38 (1.07-1.79)
Unknown	1.00 (0.89-1.12)	1.05 (0.91-1.21)	0.88 (0.71-1.09)	0.92 (0.77-1.11)	0.97 (0.79-1.20)	0.80 (0.54-1.18)	1.09 (0.93-1.29)	1.10 (0.90-1.35)	1.04 (0.77-1.41)
Health insurance
Medicare only (ref)	1	1	1	1	1	1	1	1	1
Healthcare concession card	1.17 (1.02-1.35)	1.22 (1.02-1.45)	1.09 (0.87-1.37)	1.26 (1.01-1.57)	1.26 (0.98-1.64)	1.22 (0.80-1.86)	1.07 (0.88-1.30)	1.07 (0.84-1.38)	1.05 (0.77-1.43)
DVA healthcare coverage	1.22 (0.91-1.63)	1.22 (0.77-1.92)	1.28 (0.87-1.88)	0.56 (0.27-1.16)	0.80 (0.32-2.01)	0.44 (0.13-1.44)	1.49 (1.04-2.14)	1.39 (0.78-2.49)	1.60 (1.00-2.56)
Private health insurance	1.08 (0.97-1.21)	1.04 (0.90-1.19)	1.14 (0.95-1.37)	1.27 (1.07-1.51)	1.19 (0.97-1.46)	1.44 (1.03-2.01)	1.02 (0.87-1.19)	0.95 (0.78-1.17)	1.10 (0.87-1.41)
Area-based socioeconomic status
Quintile 1 (most disadvantaged; ref)	1	1	1	1	1	1	1	1	1
Quintile 2	0.92 (0.82-1.02)	0.93 (0.80-1.07)	0.90 (0.75-1.08)	0.86 (0.72-1.02)	0.85 (0.69-1.04)	0.88 (0.63-1.22)	1.08 (0.92-1.27)	1.18 (0.95-1.46)	0.96 (0.74-1.23)
Quintile 3	0.99 (0.88-1.11)	0.98 (0.85-1.13)	1.01 (0.84-1.21)	1.03 (0.87-1.22)	1.01 (0.82-1.24)	1.08 (0.79-1.48)	1.10 (0.94-1.30)	1.14 (0.92-1.42)	1.05 (0.82-1.35)
Quintile 4	0.95 (0.85-1.07)	0.92 (0.79-1.07)	1.00 (0.83-1.20)	1.00 (0.84-1.19)	0.95 (0.77-1.17)	1.12 (0.82-1.53)	1.03 (0.87-1.21)	1.05 (0.84-1.31)	0.99 (0.77-1.28)
Quintile 5 (least disadvantaged)	1.00 (0.89-1.12)	1.03 (0.89-1.20)	0.96 (0.80-1.15)	0.97 (0.81-1.15)	1.03 (0.83-1.27)	0.86 (0.62-1.19)	1.15 (0.98-1.36)	1.18 (0.94-1.48)	1.11 (0.87-1.42)
Unknown	0.73 (0.49-1.09)	0.93 (0.57-1.52)	0.50 (0.25-0.99)	0.75 (0.40-1.39)	0.87 (0.42-1.81)	0.55 (0.17-1.78)	0.93 (0.56-1.57)	1.35 (0.72-2.54)	0.53 (0.21-1.32)
Remoteness of residence
Major cities (ref)	1	1	1	1	1	1	1	1	1
Inner regional	1.01 (0.94-1.09)	1.02 (0.92-1.12)	1.01 (0.90-1.14)	1.08 (0.97-1.21)	1.09 (0.95-1.25)	1.08 (0.88-1.32)	1.00 (0.90-1.11)	1.02 (0.89-1.18)	0.97 (0.83-1.14)
Outer regional	0.85 (0.75-0.96)	0.86 (0.74-1.01)	0.82 (0.67-1.01)	0.96 (0.80-1.16)	0.94 (0.75-1.18)	1.04 (0.74-1.46)	0.78 (0.65-0.94)	0.85 (0.67-1.08)	0.70 (0.52-0.94)
Remote or very remote	1.03 (0.70-1.49)	0.90 (0.55-1.48)	1.27 (0.71-2.27)	0.85 (0.46-1.57)	0.93 (0.47-1.86)	0.63 (0.15-2.55)	1.21 (0.74-1.99)	0.98 (0.48-2.00)	1.64 (0.82-3.27)
Unknown	1.46 (0.96-2.22)	1.14 (0.68-1.92)	2.15 (1.05-4.41)	1.36 (0.71-2.61)	1.02 (0.47-2.22)	2.44 (0.72-8.25)	1.40 (0.81-2.41)	1.11 (0.57-2.17)	2.10 (0.81-5.43)
Disease history (Yes vs No)
Breast cancer	2.52 (2.22-2.86)*	2.45 (2.16-2.79)	NA	4.14 (3.55-4.82)*	4.03 (3.45-4.74)	NA	1.08 (0.86-1.37)	1.07 (0.85-1.36)	NA
Colorectal cancer	1.50 (1.23-1.83)*	1.67 (1.27-2.20)	1.32 (0.98-1.78)	2.50 (1.92-3.25)*	2.92 (2.11-4.06)	1.95 (1.23-3.06)	0.80 (0.56-1.14)	0.61 (0.34-1.09)	0.98 (0.62-1.55)
Lung cancer	1.03 (0.58-1.85)	1.12 (0.53-2.39)	0.93 (0.37-2.32)	1.00 (0.40-2.51)	0.86 (0.26-2.87)	1.20 (0.29-4.97)	0.70 (0.26-1.90)	1.00 (0.31-3.20)	0.37 (0.05-2.66)
Melanoma	0.94 (0.78-1.13)	0.87 (0.66-1.15)	1.00 (0.78-1.29)	1.05 (0.80-1.39)	0.99 (0.69-1.44)	1.15 (0.76-1.73)	0.81 (0.62-1.06)	0.79 (0.52-1.20)	0.83 (0.58-1.19)
Prostate cancer	0.98 (0.84-1.15)	NA	0.98 (0.83-1.15)	1.32 (1.02-1.70)	NA	1.33 (1.03-1.73)	0.87 (0.70-1.08)	NA	0.90 (0.72-1.12)
Other cancer (incl. ovarian cancer)	1.45 (1.26-1.67)*	1.74 (1.46-2.07)^	1.09 (0.86-1.37)^	2.21 (1.85-2.65)*	2.40 (1.93-2.98)	1.86 (1.34-2.58)	0.89 (0.71-1.12)	1.05 (0.78-1.41)	0.73 (0.50-1.05)
Cardiovascular disease	1.25 (1.16-1.35)*	1.26 (1.14-1.39)	1.25 (1.12-1.40)	1.37 (1.22-1.53)*	1.43 (1.24-1.65)	1.27 (1.05-1.54)	1.07 (0.96-1.19)	1.01 (0.86-1.18)	1.12 (0.97-1.30)
Diabetes (Type 1/2)	1.07 (0.96-1.19)	1.04 (0.89-1.22)	1.08 (0.93-1.26)	0.92 (0.77-1.10)	0.92 (0.73-1.16)	0.90 (0.68-1.20)	1.02 (0.88-1.19)	1.12 (0.90-1.40)	0.95 (0.76-1.17)
Family history (Yes vs No)
Breast cancer	1.36 (1.26-1.48)*	1.59 (1.44-1.76)^	0.99 (0.85-1.16)^	1.67 (1.49-1.88)*	1.93 (1.69-2.20)^	1.12 (0.88-1.44)^	1.08 (0.96-1.22)	1.15 (0.98-1.34)	0.98 (0.80-1.20)
Colorectal cancer	1.07 (0.98-1.16)	1.11 (1.00-1.23)	1.01 (0.88-1.16)	1.15 (1.02-1.30)	1.07 (0.92-1.24)	1.34 (1.08-1.65)	1.01 (0.89-1.13)	1.14 (0.98-1.33)	0.85 (0.70-1.03)
Lung cancer	1.01 (0.91-1.11)	0.99 (0.87-1.12)	1.03 (0.88-1.21)	0.97 (0.84-1.13)	0.93 (0.78-1.12)	1.08 (0.83-1.41)	1.05 (0.92-1.21)	1.05 (0.88-1.26)	1.05 (0.85-1.28)
Melanoma	0.97 (0.89-1.07)	0.99 (0.88-1.12)	0.95 (0.81-1.12)	1.06 (0.93-1.22)	1.09 (0.93-1.27)	1.02 (0.79-1.32)	0.95 (0.83-1.09)	0.92 (0.77-1.10)	0.99 (0.81-1.22)
Prostate cancer	1.15 (1.05-1.26)	1.16 (1.03-1.30)	1.13 (0.99-1.30)	1.12 (0.99-1.28)	1.12 (0.96-1.32)	1.12 (0.89-1.40)	1.16 (1.03-1.31)	1.18 (1.00-1.40)	1.13 (0.95-1.35)
Ovarian cancer	1.62 (1.39-1.88)*	1.66 (1.38-2.01)	1.52 (1.18-1.96)	2.42 (2.00-2.94)*	2.59 (2.07-3.25)	2.02 (1.39-2.95)	1.02 (0.80-1.32)	0.83 (0.58-1.18)	1.29 (0.91-1.84)
Heart disease	1.04 (0.97-1.11)	1.02 (0.94-1.11)	1.08 (0.97-1.20)	1.10 (1.00-1.22)	1.10 (0.97-1.24)	1.11 (0.93-1.33)	1.01 (0.92-1.11)	0.95 (0.84-1.08)	1.09 (0.95-1.25)
Stroke	1.01 (0.94-1.08)	1.00 (0.91-1.09)	1.03 (0.92-1.15)	1.02 (0.92-1.14)	1.01 (0.89-1.15)	1.05 (0.87-1.28)	1.06 (0.96-1.17)	1.05 (0.92-1.20)	1.06 (0.92-1.23)
Dementia/Alzheimer's	1.15 (1.07-1.23)*	1.12 (1.02-1.23)	1.19 (1.06-1.33)	1.17 (1.05-1.30)	1.11 (0.97-1.26)	1.30 (1.08-1.56)	1.18 (1.07-1.30)	1.16 (1.02-1.33)	1.19 (1.03-1.38)
Diabetes	1.04 (0.96-1.12)	0.99 (0.90-1.09)	1.12 (0.99-1.26)	1.00 (0.89-1.12)	0.94 (0.82-1.08)	1.13 (0.92-1.39)	1.06 (0.95-1.18)	1.02 (0.88-1.18)	1.11 (0.95-1.31)
Ever having children
No (ref)	1	1	1	1	1	1	1	1	1
Yes	1.19 (1.07-1.31)*	1.17 (1.03-1.33)	1.20 (1.02-1.41)	1.30 (1.11-1.51)*	1.25 (1.04-1.51)	1.36 (1.02-1.81)	1.13 (0.98-1.30)	1.05 (0.88-1.26)	1.19 (0.96-1.48)
aOR - adjusted odds ratio (adjusting for all characteristics shown in the Table); CI - confidence interval; NA - not available.
*: Associations significant at p<0.001 in the main analysis (Bonferroni-corrected threshold accounting for multiple testing).
^ and red highlighting: Associations significant at p<0.001 in the main analysis, with 1) aOR estimates for males being outside the 95% CIs for aORs in the main analysis and the 95% CIs for aORs for females, or 2) aOR estimates for females being outside the 95% CIs for aORs in the main analysis and the 95% CIs for aORs for males.
Note: The reference category for both personal and family history of diseases was defined within each disease, i.e. estimates relate to participants with a specific disease compared to those without that specific disease, or to participants with family history of a specific disease to those without family history of that specific disease.
